# Supplementary material for: Cytoprotective Properties of a New Nanocomplex of Selenium with Taxifolin in the Cells of the Cerebral Cortex Exposed to Ischemia/Reoxygenation
Source: Pharmaceutics. 2022 Nov 16;14(11):2477. doi: 10.3390/pharmaceutics14112477 (PMC9697510; doi:10.3390/pharmaceutics14112477)
Supplement: Supplementary file 1 [file pharmaceutics-14-02477-s001.zip]

Archive with 1 entries (1 files):
- pharmaceutics-1995952-supplementary.pdf
